# Supplementary material for: The Impact of Mycobacterium avium subsp. paratuberculosis on Intestinal Microbial Community Composition and Diversity in Small-Tail Han Sheep
Source: Pathogens. 2024 Dec 18;13(12):1118. doi: 10.3390/pathogens13121118 (PMC11680033; doi:10.3390/pathogens13121118)
Supplement: Supplementary file 1 [file pathogens-13-01118-s001.zip]

Archive with 1 entries (1 files):
- pathogens-3350138-supplementary.pdf
